# Supplementary material for: Multifaceted Biological Activities of Culinary Herb and Spice Extracts: In Vitro and In Silico Simulation Insights into Inflammation-Related Targets
Source: Foods. 2025 Apr 23;14(9):1456. doi: 10.3390/foods14091456 (PMC12072151; doi:10.3390/foods14091456)
Supplement: Supplementary file 1 [file foods-14-01456-s001.zip]

Archive with 1 entries (1 files):
- foods-3564674-supplementary.pdf
